# Supplementary material for: Sensory Reinforcement Feedback Using Movement-Controlled Smartphone App Facilitates Movement in Infants with Neurodevelopmental Disorders: A Pilot Study
Source: Sensors (Basel). 2026 Jan 14;26(2):554. doi: 10.3390/s26020554 (PMC12845570; doi:10.3390/s26020554)
Supplement: Supplementary file 1 [file sensors-26-00554-s001.zip]

Archive with 2 entries (2 files):
- Survey S1 SurveyMonkey_507030046.pdf
- Video S1 Præsentation_EN_MDJ.mp4
